# Supplementary material for: Regulation of behavioral response to stress by microRNA-690
Source: Mol Brain. 2021 Jan 9;14:7. doi: 10.1186/s13041-021-00728-3 (PMC7797085; doi:10.1186/s13041-021-00728-3)
Supplement: Supplementary file 2 — Additional file 2: Table S1. Normalized count values of differentially expressed microRNAs (miRNAs) in Fkbp5 knock-out (KO) mice [file 13041_2021_728_MOESM2_ESM.xlsx]

## Sheet: Table S1
Table S1. Normalized count values of the differentially expressed microRNAs (miRNAs) in Fkbp5 knock-out (KO) mice
miRNA name	Rank	Fold change	P-value	Adjusted P-value
mmu-miR-690	1	2.51282	2.65585e-06	0.00346853
mmu-miR-3099-3p	2	1.52643	0.000306084	0.185958
mmu-miR-146a-5p	3	0.597904	0.000427163	0.185958
mmu-miR-10b-5p	4	0.483514	0.00333914	1
mmu-miR-224-5p	5	0.56702	0.00542784	1
mmu-miR-1247-5p	6	1.98705	0.00758575	1
mmu-miR-433-3p	7	1.34858	0.00861424	1
mmu-miR-1934-5p	8	2.1615	0.00947136	1
mmu-miR-10a-5p	9	0.613695	0.00956739	1
mmu-miR-200b-5p	10	0.302443	0.0104796	1
mmu-miR-7226-3p	11	0.2364	0.0109649	1
mmu-miR-1194	12	2.77408	0.0124762	1
mmu-miR-465c-5p	13	3.812	0.0125505	1
mmu-miR-3085-5p	14	8.18401	0.0140499	1
mmu-miR-6906-3p	15	8.21673	0.0141066	1
mmu-miR-200b-3p	16	0.365737	0.0153547	1
mmu-miR-3100-5p	17	0.0957002	0.016364	1
mmu-miR-7668-3p	18	0.0865279	0.0200597	1
mmu-miR-429-3p	19	0.314763	0.022199	1
mmu-miR-486a-5p	20	1.3149	0.0229216	1
mmu-miR-486b-5p	21	1.3149	0.0230565	1
mmu-miR-3074-5p	22	0.586909	0.0263523	1
mmu-miR-6902-5p	23	0.259004	0.0263647	1
mmu-miR-466i-3p	24	0.325418	0.0281428	1
mmu-miR-143-3p	25	0.750765	0.0282902	1
mmu-miR-8101	26	0.132182	0.0289514	1
mmu-miR-154-5p	27	1.5598	0.0300887	1
mmu-miR-193b-3p	28	1.79207	0.0318835	1
mmu-miR-219a-5p	29	0.648514	0.0340742	1
mmu-miR-1895	30	1.50877	0.0364215	1
mmu-miR-7061-5p	31	0.273378	0.0370094	1
mmu-miR-6418-3p	32	1.84402	0.0375204	1
mmu-miR-542-3p	33	0.691994	0.039212	1
mmu-miR-3552	34	2.16944	0.040151	1
mmu-miR-139-3p	35	1.29812	0.0405628	1
mmu-miR-706	36	0.234622	0.0408344	1
mmu-miR-199a-3p	37	0.783056	0.0427968	1
mmu-miR-199b-3p	38	0.783056	0.042847	1
mmu-miR-346-5p	39	1.29766	0.0434118	1
mmu-miR-362-3p	40	0.671377	0.0443701	1
mmu-miR-363-5p	41	0.267759	0.0459709	1
